# Supplementary material for: Effects of Heatwaves on Hospital Admissions for Cardiovascular and Respiratory Diseases, in Southern Vietnam, 2010–2018: Time Series Analysis
Source: Int J Environ Res Public Health. 2023 Feb 22;20(5):3908. doi: 10.3390/ijerph20053908 (PMC10001990; doi:10.3390/ijerph20053908)
Supplement: Supplementary file 1 [file ijerph-20-03908-s001.zip]

Archive with 1 entries (1 files):
- ijerph-2186742-supplementary.pdf
